# Supplementary material for: Exploring the Potential Molecular Mechanism of Scutellaria baicalensis Georgi in the Treatment of Gastric Cancer Based on Network Pharmacological Analysis and Molecular Docking Technology
Source: Front Pharmacol. 2021 Aug 6;12:697704. doi: 10.3389/fphar.2021.697704 (PMC8378178; doi:10.3389/fphar.2021.697704)
Supplement: Supplementary file 1 [file Table2.XLSX]

## Sheet: net.network
Node1	Node2	Net	MolName
MOL001689	NOS2	target	acacetin
MOL001689	PTGS1	target	acacetin
MOL001689	AR	target	acacetin
MOL001689	PTGS2	target	acacetin
MOL001689	DPP4	target	acacetin
MOL001689	HSP90AA2P target	acacetin
MOL001689	CDK2	target	acacetin
MOL001689	PRSS1	target	acacetin
MOL001689	NCOA1	target	acacetin
MOL001689	CALML3	target	acacetin
MOL001689	CHEK1	target	acacetin
MOL001689	ADRB2	target	acacetin
MOL001689	RELA	target	acacetin
MOL001689	BCL2	target	acacetin
MOL001689	CDKN1A	target	acacetin
MOL001689	BAX	target	acacetin
MOL001689	CASP3	target	acacetin
MOL001689	TP53	target	acacetin
MOL001689	CASP8	target	acacetin
MOL001689	FASN	target	acacetin
MOL001689	FASLG	target	acacetin
MOL001689	CYP19A1	target	acacetin
MOL000173	NOS2	target	wogonin
MOL000173	PTGS1	target	wogonin
MOL000173	ESR1	target	wogonin
MOL000173	AR	target	wogonin
MOL000173	PPARG	target	wogonin
MOL000173	PTGS2	target	wogonin
MOL000173	RXRA	target	wogonin
MOL000173	DPP4	target	wogonin
MOL000173	MAPK14	target	wogonin
MOL000173	GSK3B	target	wogonin
MOL000173	HSP90AA2P	target	wogonin
MOL000173	CDK2	target	wogonin
MOL000173	CHEK1	target	wogonin
MOL000173	PRSS1	target	wogonin
MOL000173	CALML3	target	wogonin
MOL000173	ADRB2	target	wogonin
MOL000173	GABRA1	target	wogonin
MOL000173	RELA	target	wogonin
MOL000173	AKT1	target	wogonin
MOL000173	CCND1	target	wogonin
MOL000173	BCL2	target	wogonin
MOL000173	CDKN1A	target	wogonin
MOL000173	EIF6	target	wogonin
MOL000173	BAX	target	wogonin
MOL000173	CASP9	target	wogonin
MOL000173	KDR	target	wogonin
MOL000173	TNF	target	wogonin
MOL000173	JUN	target	wogonin
MOL000173	IL6ST	target	wogonin
MOL000173	CASP3	target	wogonin
MOL000173	TP53	target	wogonin
MOL000173	TEP1	target	wogonin
MOL000173	MMP1	target	wogonin
MOL000173	CCL2	target	wogonin
MOL000173	PRKCD	target	wogonin
MOL000173	PTGER3	target	wogonin
MOL000173	FN1	target	wogonin
MOL000173	CXCL8	target	wogonin
MOL000173	MCL1	target	wogonin
MOL000228	PTGS1	target	(2R)-7-hydroxy-5-methoxy-2-phenylchroman-4-one
MOL000228	DRD1	target	(2R)-7-hydroxy-5-methoxy-2-phenylchroman-4-one
MOL000228	CHRM3	target	(2R)-7-hydroxy-5-methoxy-2-phenylchroman-4-one
MOL000228	CHRM1	target	(2R)-7-hydroxy-5-methoxy-2-phenylchroman-4-one
MOL000228	ESR1	target	(2R)-7-hydroxy-5-methoxy-2-phenylchroman-4-one
MOL000228	PTGS2	target	(2R)-7-hydroxy-5-methoxy-2-phenylchroman-4-one
MOL000228	RXRA	target	(2R)-7-hydroxy-5-methoxy-2-phenylchroman-4-one
MOL000228	ADRA1A	target	(2R)-7-hydroxy-5-methoxy-2-phenylchroman-4-one
MOL000228	ADRA1B	target	(2R)-7-hydroxy-5-methoxy-2-phenylchroman-4-one
MOL000228	SLC6A3	target	(2R)-7-hydroxy-5-methoxy-2-phenylchroman-4-one
MOL000228	ADRB2	target	(2R)-7-hydroxy-5-methoxy-2-phenylchroman-4-one
MOL000228	SLC6A4	target	(2R)-7-hydroxy-5-methoxy-2-phenylchroman-4-one
MOL000228	GABRA1	target	(2R)-7-hydroxy-5-methoxy-2-phenylchroman-4-one
MOL000228	HSP90AA2P	target	(2R)-7-hydroxy-5-methoxy-2-phenylchroman-4-one
MOL000228	PKIA	target	(2R)-7-hydroxy-5-methoxy-2-phenylchroman-4-one
MOL000228	MAOB	target	(2R)-7-hydroxy-5-methoxy-2-phenylchroman-4-one
MOL000228	CALML3	target	(2R)-7-hydroxy-5-methoxy-2-phenylchroman-4-one
MOL002714	PTGS1	target	baicalein
MOL002714	AR	target	baicalein
MOL002714	PTGS2	target	baicalein
MOL002714	HSP90AA2P	target	baicalein
MOL002714	DPP4	target	baicalein
MOL002714	PRSS1	target	baicalein
MOL002714	NCOA1	target	baicalein
MOL002714	CALML3	target	baicalein
MOL002714	RELA	target	baicalein
MOL002714	AKT1	target	baicalein
MOL002714	VEGFA	target	baicalein
MOL002714	BCL2	target	baicalein
MOL002714	FOS	target	baicalein
MOL002714	BAX	target	baicalein
MOL002714	MMP9	target	baicalein
MOL002714	CASP3	target	baicalein
MOL002714	TP53	target	baicalein
MOL002714	HIF1A	target	baicalein
MOL002714	FOSL1	target	baicalein
MOL002714	FOSL2	target	baicalein
MOL002714	CDK1	target	baicalein
MOL002714	CCNB1	target	baicalein
MOL002714	MPO	target	baicalein
MOL002714	AHR	target	baicalein
MOL002714	IGF2	target	baicalein
MOL002714	CYCS	target	baicalein
MOL002714	EGLN1	target	baicalein
MOL002714	NOX5	target	baicalein
MOL002714	FABP5	target	baicalein
MOL002909	NOS2	target	5,7,2,5-tetrahydroxy-8,6-dimethoxyflavone
MOL002909	AR	target	5,7,2,5-tetrahydroxy-8,6-dimethoxyflavone
MOL002909	PTGS2	target	5,7,2,5-tetrahydroxy-8,6-dimethoxyflavone
MOL002909	DPP4	target	5,7,2,5-tetrahydroxy-8,6-dimethoxyflavone
MOL002909	HSP90AA2P	target	5,7,2,5-tetrahydroxy-8,6-dimethoxyflavone
MOL002909	PRSS1	target	5,7,2,5-tetrahydroxy-8,6-dimethoxyflavone
MOL002910	PTGS1	target	Carthamidin
MOL002910	PTGS2	target	Carthamidin
MOL002910	HSP90AA2P	target	Carthamidin
MOL002913	PTGS1	target	Dihydrobaicalin_qt
MOL002913	PTGS2	target	Dihydrobaicalin_qt
MOL002913	HSP90AA2P	target	Dihydrobaicalin_qt
MOL002914	PTGS1	target	Eriodyctiol (flavanone)
MOL002914	PTGS2	target	Eriodyctiol (flavanone)
MOL002914	HSP90AA2P	target	Eriodyctiol (flavanone)
MOL002914	CALML3	target	Eriodyctiol (flavanone)
MOL002915	NOS2	target	Salvigenin
MOL002915	PTGS1	target	Salvigenin
MOL002915	PTGS2	target	Salvigenin
MOL002915	RXRA	target	Salvigenin
MOL002915	ADRA1B	target	Salvigenin
MOL002915	ADRB2	target	Salvigenin
MOL002915	DPP4	target	Salvigenin
MOL002915	HSP90AA2P	target	Salvigenin
MOL002915	PRSS1	target	Salvigenin
MOL002915	CALML3	target	Salvigenin
MOL002915	F7	target	Salvigenin
MOL002917	NOS2	target	5,2',6'-Trihydroxy-7,8-dimethoxyflavone
MOL002917	PTGS1	target	5,2',6'-Trihydroxy-7,8-dimethoxyflavone
MOL002917	AR	target	5,2',6'-Trihydroxy-7,8-dimethoxyflavone
MOL002917	PTGS2	target	5,2',6'-Trihydroxy-7,8-dimethoxyflavone
MOL002917	ESR2	target	5,2',6'-Trihydroxy-7,8-dimethoxyflavone
MOL002917	DPP4	target	5,2',6'-Trihydroxy-7,8-dimethoxyflavone
MOL002917	HSP90AA2P	target	5,2',6'-Trihydroxy-7,8-dimethoxyflavone
MOL002917	CDK2	target	5,2',6'-Trihydroxy-7,8-dimethoxyflavone
MOL002917	CHEK1	target	5,2',6'-Trihydroxy-7,8-dimethoxyflavone
MOL002917	PRSS1	target	5,2',6'-Trihydroxy-7,8-dimethoxyflavone
MOL002917	CALML3	target	5,2',6'-Trihydroxy-7,8-dimethoxyflavone
MOL002925	PTGS1	target	5,7,2',6'-Tetrahydroxyflavone
MOL002925	AR	target	5,7,2',6'-Tetrahydroxyflavone
MOL002925	PTGS2	target	5,7,2',6'-Tetrahydroxyflavone
MOL002925	DPP4	target	5,7,2',6'-Tetrahydroxyflavone
MOL002925	HSP90AA2P	target	5,7,2',6'-Tetrahydroxyflavone
MOL002927	NOS2	target	Skullcapflavone II
MOL002927	PTGS1	target	Skullcapflavone II
MOL002927	KCNH2	target	Skullcapflavone II
MOL002927	AR	target	Skullcapflavone II
MOL002927	PTGS2	target	Skullcapflavone II
MOL002927	F7	target	Skullcapflavone II
MOL002927	KDR	target	Skullcapflavone II
MOL002927	DPP4	target	Skullcapflavone II
MOL002927	HSP90AA2P	target	Skullcapflavone II
MOL002927	PRSS1	target	Skullcapflavone II
MOL002927	NCOA1	target	Skullcapflavone II
MOL002927	CALML3	target	Skullcapflavone II
MOL002928	NOS2	target	oroxylin a
MOL002928	PTGS1	target	oroxylin a
MOL002928	AR	target	oroxylin a
MOL002928	PTGS2	target	oroxylin a
MOL002928	RXRA	target	oroxylin a
MOL002928	ADRA1B	target	oroxylin a
MOL002928	ADRB2	target	oroxylin a
MOL002928	DPP4	target	oroxylin a
MOL002928	HSP90AA2P	target	oroxylin a
MOL002928	PRSS1	target	oroxylin a
MOL002928	NCOA1	target	oroxylin a
MOL002928	CALML3	target	oroxylin a
MOL002928	PKIA	target	oroxylin a
MOL002928	BCL2	target	oroxylin a
MOL002928	IL6ST	target	oroxylin a
MOL002928	CASP3	target	oroxylin a
MOL002928	CDK1	target	oroxylin a
MOL002928	CYP1A2	target	oroxylin a
MOL002928	CCNB1	target	oroxylin a
MOL002928	CDK7	target	oroxylin a
MOL002928	CYP2C9	target	oroxylin a
MOL002932	NOS2	target	Panicolin
MOL002932	PTGS1	target	Panicolin
MOL002932	AR	target	Panicolin
MOL002932	PTGS2	target	Panicolin
MOL002932	ESR2	target	Panicolin
MOL002932	DPP4	target	Panicolin
MOL002932	HSP90AA2P	target	Panicolin
MOL002932	CDK2	target	Panicolin
MOL002932	CHEK1	target	Panicolin
MOL002932	PRSS1	target	Panicolin
MOL002932	CALML3	target	Panicolin
MOL002932	NCOA1	target	Panicolin
MOL002933	NOS2	target	5,7,4'-Trihydroxy-8-methoxyflavone
MOL002933	PTGS1	target	5,7,4'-Trihydroxy-8-methoxyflavone
MOL002933	ESR1	target	5,7,4'-Trihydroxy-8-methoxyflavone
MOL002933	AR	target	5,7,4'-Trihydroxy-8-methoxyflavone
MOL002933	PPARG	target	5,7,4'-Trihydroxy-8-methoxyflavone
MOL002933	PTGS2	target	5,7,4'-Trihydroxy-8-methoxyflavone
MOL002933	DPP4	target	5,7,4'-Trihydroxy-8-methoxyflavone
MOL002933	MAPK14	target	5,7,4'-Trihydroxy-8-methoxyflavone
MOL002933	GSK3B	target	5,7,4'-Trihydroxy-8-methoxyflavone
MOL002933	HSP90AA2P	target	5,7,4'-Trihydroxy-8-methoxyflavone
MOL002933	CDK2	target	5,7,4'-Trihydroxy-8-methoxyflavone
MOL002933	CHEK1	target	5,7,4'-Trihydroxy-8-methoxyflavone
MOL002933	PRSS1	target	5,7,4'-Trihydroxy-8-methoxyflavone
MOL002933	CALML3	target	5,7,4'-Trihydroxy-8-methoxyflavone
MOL002934	NOS2	target	NEOBAICALEIN
MOL002934	KCNH2	target	NEOBAICALEIN
MOL002934	ESR1	target	NEOBAICALEIN
MOL002934	AR	target	NEOBAICALEIN
MOL002934	PPARG	target	NEOBAICALEIN
MOL002934	PTGS2	target	NEOBAICALEIN
MOL002934	F7	target	NEOBAICALEIN
MOL002934	ESR2	target	NEOBAICALEIN
MOL002934	DPP4	target	NEOBAICALEIN
MOL002934	GSK3B	target	NEOBAICALEIN
MOL002934	HSP90AA2P	target	NEOBAICALEIN
MOL002934	CHEK1	target	NEOBAICALEIN
MOL002934	PRSS1	target	NEOBAICALEIN
MOL002934	CALML3	target	NEOBAICALEIN
MOL002937	PTGS1	target	DIHYDROOROXYLIN
MOL002937	PTGS2	target	DIHYDROOROXYLIN
MOL002937	RXRA	target	DIHYDROOROXYLIN
MOL002937	ADRA1B	target	DIHYDROOROXYLIN
MOL002937	ADRB2	target	DIHYDROOROXYLIN
MOL002937	HSP90AA2P	target	DIHYDROOROXYLIN
MOL002937	CALML3	target	DIHYDROOROXYLIN
MOL002937	NCOA1	target	DIHYDROOROXYLIN
MOL000358	PGR	target	beta-sitosterol
MOL000358	PTGS1	target	beta-sitosterol
MOL000358	PTGS2	target	beta-sitosterol
MOL000358	HSP90AA2P	target	beta-sitosterol
MOL000358	KCNH2	target	beta-sitosterol
MOL000358	DRD1	target	beta-sitosterol
MOL000358	CHRM3	target	beta-sitosterol
MOL000358	CHRM1	target	beta-sitosterol
MOL000358	ADRA1A	target	beta-sitosterol
MOL000358	CHRM2	target	beta-sitosterol
MOL000358	ADRA1B	target	beta-sitosterol
MOL000358	ADRB2	target	beta-sitosterol
MOL000358	SLC6A4	target	beta-sitosterol
MOL000358	OPRM1	target	beta-sitosterol
MOL000358	GABRA1	target	beta-sitosterol
MOL000358	BCL2	target	beta-sitosterol
MOL000358	BAX	target	beta-sitosterol
MOL000358	CASP9	target	beta-sitosterol
MOL000358	JUN	target	beta-sitosterol
MOL000358	CASP3	target	beta-sitosterol
MOL000358	CASP8	target	beta-sitosterol
MOL000358	PRKCA	target	beta-sitosterol
MOL000358	PON1	target	beta-sitosterol
MOL000358	MAP2	target	beta-sitosterol
MOL000359	PGR	target	sitosterol
MOL000359	NR3C2	target	sitosterol
MOL000525	NOS2	target	Norwogonin
MOL000525	PTGS1	target	Norwogonin
MOL000525	AR	target	Norwogonin
MOL000525	PPARG	target	Norwogonin
MOL000525	PTGS2	target	Norwogonin
MOL000525	DPP4	target	Norwogonin
MOL000525	HSP90AA2P	target	Norwogonin
MOL000525	CDK2	target	Norwogonin
MOL000525	CHEK1	target	Norwogonin
MOL000552	NOS2	target	5,2'-Dihydroxy-6,7,8-trimethoxyflavone
MOL000552	PTGS1	target	5,2'-Dihydroxy-6,7,8-trimethoxyflavone
MOL000552	KCNH2	target	5,2'-Dihydroxy-6,7,8-trimethoxyflavone
MOL000552	AR	target	5,2'-Dihydroxy-6,7,8-trimethoxyflavone
MOL000552	PTGS2	target	5,2'-Dihydroxy-6,7,8-trimethoxyflavone
MOL000552	F7	target	5,2'-Dihydroxy-6,7,8-trimethoxyflavone
MOL000552	ESR2	target	5,2'-Dihydroxy-6,7,8-trimethoxyflavone
MOL000552	DPP4	target	5,2'-Dihydroxy-6,7,8-trimethoxyflavone
MOL000552	PPARD	target	5,2'-Dihydroxy-6,7,8-trimethoxyflavone
MOL000552	HSP90AA2P	target	5,2'-Dihydroxy-6,7,8-trimethoxyflavone
MOL000552	PRSS1	target	5,2'-Dihydroxy-6,7,8-trimethoxyflavone
MOL000552	CALML3	target	5,2'-Dihydroxy-6,7,8-trimethoxyflavone
MOL000552	KDR	target	5,2'-Dihydroxy-6,7,8-trimethoxyflavone
MOL000552	NCOA1	target	5,2'-Dihydroxy-6,7,8-trimethoxyflavone
MOL000073	PTGS1	target	ent-Epicatechin
MOL000073	ESR1	target	ent-Epicatechin
MOL000073	PTGS2	target	ent-Epicatechin
MOL000073	HSP90AA2P	target	ent-Epicatechin
MOL000073	DPEP1	target	ent-Epicatechin
MOL000449	PGR	target	Stigmasterol
MOL000449	NR3C2	target	Stigmasterol
MOL000449	ADH1C	target	Stigmasterol
MOL000449	RXRA	target	Stigmasterol
MOL000449	NCOA1	target	Stigmasterol
MOL000449	PTGS1	target	Stigmasterol
MOL000449	PTGS2	target	Stigmasterol
MOL000449	ADRA2A	target	Stigmasterol
MOL000449	SLC6A3	target	Stigmasterol
MOL000449	ADRB2	target	Stigmasterol
MOL000449	AKR1B1	target	Stigmasterol
MOL000449	PLAU	target	Stigmasterol
MOL000449	LTA4H	target	Stigmasterol
MOL000449	MAOB	target	Stigmasterol
MOL000449	MAOA	target	Stigmasterol
MOL000449	CHRM3	target	Stigmasterol
MOL000449	CHRM1	target	Stigmasterol
MOL000449	ADRB1	target	Stigmasterol
MOL000449	ADRA1A	target	Stigmasterol
MOL000449	CHRM2	target	Stigmasterol
MOL000449	ADRA1B	target	Stigmasterol
MOL000449	GABRA1	target	Stigmasterol
MOL001458	NOS2	target	coptisine
MOL001458	PTGS1	target	coptisine
MOL001458	KCNH2	target	coptisine
MOL001458	ESR1	target	coptisine
MOL001458	AR	target	coptisine
MOL001458	PTGS2	target	coptisine
MOL001458	PRSS1	target	coptisine
MOL002879	ADRB2	target	Diop
MOL002879	CHRM3	target	Diop
MOL002897	NOS2	target	epiberberine
MOL002897	KCNH2	target	epiberberine
MOL002897	ESR1	target	epiberberine
MOL002897	AR	target	epiberberine
MOL002897	PTGS2	target	epiberberine
MOL002897	RXRA	target	epiberberine
MOL002897	PRSS1	target	epiberberine
MOL008206	NOS2	target	Moslosooflavone
MOL008206	PTGS1	target	Moslosooflavone
MOL008206	AR	target	Moslosooflavone
MOL008206	PPARG	target	Moslosooflavone
MOL008206	PTGS2	target	Moslosooflavone
MOL008206	RXRA	target	Moslosooflavone
MOL008206	ESR2	target	Moslosooflavone
MOL008206	GABRA1	target	Moslosooflavone
MOL008206	DPP4	target	Moslosooflavone
MOL008206	MAPK14	target	Moslosooflavone
MOL008206	GSK3B	target	Moslosooflavone
MOL008206	HSP90AA2P	target	Moslosooflavone
MOL008206	CDK2	target	Moslosooflavone
MOL008206	CHEK1	target	Moslosooflavone
MOL008206	PRSS1	target	Moslosooflavone
MOL008206	NCOA1	target	Moslosooflavone
MOL008206	CALML3	target	Moslosooflavone
MOL008206	ADRA1B	target	Moslosooflavone
MOL008206	ADRB2	target	Moslosooflavone
MOL012245	PTGS1	target	5,7,4'-trihydroxy-6-methoxyflavanone
MOL012245	PTGS2	target	5,7,4'-trihydroxy-6-methoxyflavanone
MOL012245	CA2	target	5,7,4'-trihydroxy-6-methoxyflavanone
MOL012245	HSP90AA2P	target	5,7,4'-trihydroxy-6-methoxyflavanone
MOL012245	CALML3	target	5,7,4'-trihydroxy-6-methoxyflavanone
MOL012246	PTGS1	target	5,7,4'-trihydroxy-8-methoxyflavanone
MOL012246	PTGS2	target	5,7,4'-trihydroxy-8-methoxyflavanone
MOL012246	CA2	target	5,7,4'-trihydroxy-8-methoxyflavanone
MOL012246	HSP90AA2P	target	5,7,4'-trihydroxy-8-methoxyflavanone
MOL012266	NOS2	target	rivularin
MOL012266	PTGS1	target	rivularin
MOL012266	KCNH2	target	rivularin
MOL012266	AR	target	rivularin
MOL012266	PTGS2	target	rivularin
MOL012266	CA2	target	rivularin
MOL012266	F7	target	rivularin
MOL012266	KDR	target	rivularin
MOL012266	RXRA	target	rivularin
MOL012266	ESR2	target	rivularin
MOL012266	DPP4	target	rivularin
MOL012266	HSP90AA2P	target	rivularin
MOL012266	PRSS1	target	rivularin
MOL012266	NCOA1	target	rivularin
MOL012266	CALML3	target	rivularin
