# Supplementary material for: Exploring the Potential Molecular Mechanism of Scutellaria baicalensis Georgi in the Treatment of Gastric Cancer Based on Network Pharmacological Analysis and Molecular Docking Technology
Source: Front Pharmacol. 2021 Aug 6;12:697704. doi: 10.3389/fphar.2021.697704 (PMC8378178; doi:10.3389/fphar.2021.697704)
Supplement: Supplementary file 2 [file Table1.XLSX]

## Sheet: allTargets.symbol
Drug	MolId	MolName	Symbol
Huangqin	MOL001689	acacetin	NOS2
Huangqin	MOL001689	acacetin	PTGS1
Huangqin	MOL001689	acacetin	AR
Huangqin	MOL001689	acacetin	PTGS2
Huangqin	MOL001689	acacetin	DPP4
Huangqin	MOL001689	acacetin	HSP90AA2P
Huangqin	MOL001689	acacetin	CDK2
Huangqin	MOL001689	acacetin	PRSS1
Huangqin	MOL001689	acacetin	NCOA2
Huangqin	MOL001689	acacetin	NCOA1
Huangqin	MOL001689	acacetin	CALML3
Huangqin	MOL001689	acacetin	CHEK1
Huangqin	MOL001689	acacetin	ADRB2
Huangqin	MOL001689	acacetin	RELA
Huangqin	MOL001689	acacetin	BCL2
Huangqin	MOL001689	acacetin	CDKN1A
Huangqin	MOL001689	acacetin	BAX
Huangqin	MOL001689	acacetin	CASP3
Huangqin	MOL001689	acacetin	TP53
Huangqin	MOL001689	acacetin	CASP8
Huangqin	MOL001689	acacetin	FASN
Huangqin	MOL001689	acacetin	FASLG
Huangqin	MOL001689	acacetin	CYP19A1
Huangqin	MOL000173	wogonin	NOS2
Huangqin	MOL000173	wogonin	PTGS1
Huangqin	MOL000173	wogonin	ESR1
Huangqin	MOL000173	wogonin	AR
Huangqin	MOL000173	wogonin	SCN5A
Huangqin	MOL000173	wogonin	PPARG
Huangqin	MOL000173	wogonin	PTGS2
Huangqin	MOL000173	wogonin	RXRA
Huangqin	MOL000173	wogonin	DPP4
Huangqin	MOL000173	wogonin	MAPK14
Huangqin	MOL000173	wogonin	GSK3B
Huangqin	MOL000173	wogonin	HSP90AA2P
Huangqin	MOL000173	wogonin	CDK2
Huangqin	MOL000173	wogonin	CHEK1
Huangqin	MOL000173	wogonin	PRSS1
Huangqin	MOL000173	wogonin	CALML3
Huangqin	MOL000173	wogonin	ADRB2
Huangqin	MOL000173	wogonin	GABRA1
Huangqin	MOL000173	wogonin	RELA
Huangqin	MOL000173	wogonin	AKT1
Huangqin	MOL000173	wogonin	CCND1
Huangqin	MOL000173	wogonin	BCL2
Huangqin	MOL000173	wogonin	CDKN1A
Huangqin	MOL000173	wogonin	EIF6
Huangqin	MOL000173	wogonin	BAX
Huangqin	MOL000173	wogonin	CASP9
Huangqin	MOL000173	wogonin	KDR
Huangqin	MOL000173	wogonin	TNF
Huangqin	MOL000173	wogonin	JUN
Huangqin	MOL000173	wogonin	IL6ST
Huangqin	MOL000173	wogonin	AHSA1
Huangqin	MOL000173	wogonin	CASP3
Huangqin	MOL000173	wogonin	TP53
Huangqin	MOL000173	wogonin	TEP1
Huangqin	MOL000173	wogonin	MMP1
Huangqin	MOL000173	wogonin	CCL2
Huangqin	MOL000173	wogonin	PRKCD
Huangqin	MOL000173	wogonin	PTGER3
Huangqin	MOL000173	wogonin	FN1
Huangqin	MOL000173	wogonin	CXCL8
Huangqin	MOL000173	wogonin	MCL1
Huangqin	MOL000228	(2R)-7-hydroxy-5-methoxy-2-phenylchroman-4-one	PTGS1
Huangqin	MOL000228	(2R)-7-hydroxy-5-methoxy-2-phenylchroman-4-one	DRD1
Huangqin	MOL000228	(2R)-7-hydroxy-5-methoxy-2-phenylchroman-4-one	CHRM3
Huangqin	MOL000228	(2R)-7-hydroxy-5-methoxy-2-phenylchroman-4-one	CHRM1
Huangqin	MOL000228	(2R)-7-hydroxy-5-methoxy-2-phenylchroman-4-one	ESR1
Huangqin	MOL000228	(2R)-7-hydroxy-5-methoxy-2-phenylchroman-4-one	SCN5A
Huangqin	MOL000228	(2R)-7-hydroxy-5-methoxy-2-phenylchroman-4-one	PTGS2
Huangqin	MOL000228	(2R)-7-hydroxy-5-methoxy-2-phenylchroman-4-one	RXRA
Huangqin	MOL000228	(2R)-7-hydroxy-5-methoxy-2-phenylchroman-4-one	ADRA1A
Huangqin	MOL000228	(2R)-7-hydroxy-5-methoxy-2-phenylchroman-4-one	ADRA1B
Huangqin	MOL000228	(2R)-7-hydroxy-5-methoxy-2-phenylchroman-4-one	SLC6A3
Huangqin	MOL000228	(2R)-7-hydroxy-5-methoxy-2-phenylchroman-4-one	ADRB2
Huangqin	MOL000228	(2R)-7-hydroxy-5-methoxy-2-phenylchroman-4-one	SLC6A4
Huangqin	MOL000228	(2R)-7-hydroxy-5-methoxy-2-phenylchroman-4-one	GABRA1
Huangqin	MOL000228	(2R)-7-hydroxy-5-methoxy-2-phenylchroman-4-one	HSP90AA2P
Huangqin	MOL000228	(2R)-7-hydroxy-5-methoxy-2-phenylchroman-4-one	PKIA
Huangqin	MOL000228	(2R)-7-hydroxy-5-methoxy-2-phenylchroman-4-one	MAOB
Huangqin	MOL000228	(2R)-7-hydroxy-5-methoxy-2-phenylchroman-4-one	CALML3
Huangqin	MOL002714	baicalein	PTGS1
Huangqin	MOL002714	baicalein	AR
Huangqin	MOL002714	baicalein	PTGS2
Huangqin	MOL002714	baicalein	HSP90AA2P
Huangqin	MOL002714	baicalein	DPP4
Huangqin	MOL002714	baicalein	PRSS1
Huangqin	MOL002714	baicalein	NCOA2
Huangqin	MOL002714	baicalein	NCOA1
Huangqin	MOL002714	baicalein	CALML3
Huangqin	MOL002714	baicalein	RELA
Huangqin	MOL002714	baicalein	AKT1
Huangqin	MOL002714	baicalein	VEGFA
Huangqin	MOL002714	baicalein	BCL2
Huangqin	MOL002714	baicalein	FOS
Huangqin	MOL002714	baicalein	BAX
Huangqin	MOL002714	baicalein	MMP9
Huangqin	MOL002714	baicalein	CASP3
Huangqin	MOL002714	baicalein	TP53
Huangqin	MOL002714	baicalein	HIF1A
Huangqin	MOL002714	baicalein	FOSL1
Huangqin	MOL002714	baicalein	FOSL2
Huangqin	MOL002714	baicalein	CDK1
Huangqin	MOL002714	baicalein	CCNB1
Huangqin	MOL002714	baicalein	MPO
Huangqin	MOL002714	baicalein	AHR
Huangqin	MOL002714	baicalein	IGF2
Huangqin	MOL002714	baicalein	CYCS
Huangqin	MOL002714	baicalein	NFATC1
Huangqin	MOL002714	baicalein	TDRD7
Huangqin	MOL002714	baicalein	EGLN1
Huangqin	MOL002714	baicalein	NOX5
Huangqin	MOL002714	baicalein	FABP5
Huangqin	MOL002714	baicalein	APOD
Huangqin	MOL002909	5,7,2,5-tetrahydroxy-8,6-dimethoxyflavone	NOS2
Huangqin	MOL002909	5,7,2,5-tetrahydroxy-8,6-dimethoxyflavone	AR
Huangqin	MOL002909	5,7,2,5-tetrahydroxy-8,6-dimethoxyflavone	PTGS2
Huangqin	MOL002909	5,7,2,5-tetrahydroxy-8,6-dimethoxyflavone	DPP4
Huangqin	MOL002909	5,7,2,5-tetrahydroxy-8,6-dimethoxyflavone	PYGM
Huangqin	MOL002909	5,7,2,5-tetrahydroxy-8,6-dimethoxyflavone	HSP90AA2P
Huangqin	MOL002909	5,7,2,5-tetrahydroxy-8,6-dimethoxyflavone	PRSS1
Huangqin	MOL002909	5,7,2,5-tetrahydroxy-8,6-dimethoxyflavone	NCOA2
Huangqin	MOL002910	Carthamidin	PTGS1
Huangqin	MOL002910	Carthamidin	PTGS2
Huangqin	MOL002910	Carthamidin	HSP90AA2P
Huangqin	MOL002913	Dihydrobaicalin_qt	PTGS1
Huangqin	MOL002913	Dihydrobaicalin_qt	PTGS2
Huangqin	MOL002913	Dihydrobaicalin_qt	HSP90AA2P
Huangqin	MOL002914	Eriodyctiol (flavanone)	PTGS1
Huangqin	MOL002914	Eriodyctiol (flavanone)	PTGS2
Huangqin	MOL002914	Eriodyctiol (flavanone)	HSP90AA2P
Huangqin	MOL002914	Eriodyctiol (flavanone)	NCOA2
Huangqin	MOL002914	Eriodyctiol (flavanone)	PYGM
Huangqin	MOL002914	Eriodyctiol (flavanone)	CALML3
Huangqin	MOL002915	Salvigenin	NOS2
Huangqin	MOL002915	Salvigenin	PTGS1
Huangqin	MOL002915	Salvigenin	SCN5A
Huangqin	MOL002915	Salvigenin	PTGS2
Huangqin	MOL002915	Salvigenin	RXRA
Huangqin	MOL002915	Salvigenin	COLQ
Huangqin	MOL002915	Salvigenin	ADRA1B
Huangqin	MOL002915	Salvigenin	ADRB2
Huangqin	MOL002915	Salvigenin	DPP4
Huangqin	MOL002915	Salvigenin	HSP90AA2P
Huangqin	MOL002915	Salvigenin	IGHG1
Huangqin	MOL002915	Salvigenin	PRSS1
Huangqin	MOL002915	Salvigenin	NCOA2
Huangqin	MOL002915	Salvigenin	CALML3
Huangqin	MOL002915	Salvigenin	F7
Huangqin	MOL002917	5,2',6'-Trihydroxy-7,8-dimethoxyflavone	NOS2
Huangqin	MOL002917	5,2',6'-Trihydroxy-7,8-dimethoxyflavone	PTGS1
Huangqin	MOL002917	5,2',6'-Trihydroxy-7,8-dimethoxyflavone	AR
Huangqin	MOL002917	5,2',6'-Trihydroxy-7,8-dimethoxyflavone	SCN5A
Huangqin	MOL002917	5,2',6'-Trihydroxy-7,8-dimethoxyflavone	PTGS2
Huangqin	MOL002917	5,2',6'-Trihydroxy-7,8-dimethoxyflavone	ESR2
Huangqin	MOL002917	5,2',6'-Trihydroxy-7,8-dimethoxyflavone	DPP4
Huangqin	MOL002917	5,2',6'-Trihydroxy-7,8-dimethoxyflavone	HSP90AA2P
Huangqin	MOL002917	5,2',6'-Trihydroxy-7,8-dimethoxyflavone	CDK2
Huangqin	MOL002917	5,2',6'-Trihydroxy-7,8-dimethoxyflavone	CHEK1
Huangqin	MOL002917	5,2',6'-Trihydroxy-7,8-dimethoxyflavone	PRSS1
Huangqin	MOL002917	5,2',6'-Trihydroxy-7,8-dimethoxyflavone	NCOA2
Huangqin	MOL002917	5,2',6'-Trihydroxy-7,8-dimethoxyflavone	CALML3
Huangqin	MOL002925	5,7,2',6'-Tetrahydroxyflavone	PTGS1
Huangqin	MOL002925	5,7,2',6'-Tetrahydroxyflavone	AR
Huangqin	MOL002925	5,7,2',6'-Tetrahydroxyflavone	PTGS2
Huangqin	MOL002925	5,7,2',6'-Tetrahydroxyflavone	DPP4
Huangqin	MOL002925	5,7,2',6'-Tetrahydroxyflavone	HSP90AA2P
Huangqin	MOL002927	Skullcapflavone II	NOS2
Huangqin	MOL002927	Skullcapflavone II	PTGS1
Huangqin	MOL002927	Skullcapflavone II	KCNH2
Huangqin	MOL002927	Skullcapflavone II	AR
Huangqin	MOL002927	Skullcapflavone II	SCN5A
Huangqin	MOL002927	Skullcapflavone II	PTGS2
Huangqin	MOL002927	Skullcapflavone II	F7
Huangqin	MOL002927	Skullcapflavone II	KDR
Huangqin	MOL002927	Skullcapflavone II	CACNA2D1
Huangqin	MOL002927	Skullcapflavone II	DPP4
Huangqin	MOL002927	Skullcapflavone II	HSP90AA2P
Huangqin	MOL002927	Skullcapflavone II	IGHG1
Huangqin	MOL002927	Skullcapflavone II	PRSS1
Huangqin	MOL002927	Skullcapflavone II	NCOA2
Huangqin	MOL002927	Skullcapflavone II	NCOA1
Huangqin	MOL002927	Skullcapflavone II	CALML3
Huangqin	MOL002928	oroxylin a	NOS2
Huangqin	MOL002928	oroxylin a	PTGS1
Huangqin	MOL002928	oroxylin a	AR
Huangqin	MOL002928	oroxylin a	SCN5A
Huangqin	MOL002928	oroxylin a	PTGS2
Huangqin	MOL002928	oroxylin a	RXRA
Huangqin	MOL002928	oroxylin a	ADRA1B
Huangqin	MOL002928	oroxylin a	ADRB2
Huangqin	MOL002928	oroxylin a	DPP4
Huangqin	MOL002928	oroxylin a	HSP90AA2P
Huangqin	MOL002928	oroxylin a	PRSS1
Huangqin	MOL002928	oroxylin a	NCOA1
Huangqin	MOL002928	oroxylin a	CALML3
Huangqin	MOL002928	oroxylin a	NCOA2
Huangqin	MOL002928	oroxylin a	PKIA
Huangqin	MOL002928	oroxylin a	BCL2
Huangqin	MOL002928	oroxylin a	IL6ST
Huangqin	MOL002928	oroxylin a	CASP3
Huangqin	MOL002928	oroxylin a	CDK1
Huangqin	MOL002928	oroxylin a	CYP1A2
Huangqin	MOL002928	oroxylin a	CCNB1
Huangqin	MOL002928	oroxylin a	CDK7
Huangqin	MOL002928	oroxylin a	CYP2C9
Huangqin	MOL002932	Panicolin	NOS2
Huangqin	MOL002932	Panicolin	PTGS1
Huangqin	MOL002932	Panicolin	AR
Huangqin	MOL002932	Panicolin	SCN5A
Huangqin	MOL002932	Panicolin	PTGS2
Huangqin	MOL002932	Panicolin	ESR2
Huangqin	MOL002932	Panicolin	DPP4
Huangqin	MOL002932	Panicolin	HSP90AA2P
Huangqin	MOL002932	Panicolin	CDK2
Huangqin	MOL002932	Panicolin	CHEK1
Huangqin	MOL002932	Panicolin	PRSS1
Huangqin	MOL002932	Panicolin	CALML3
Huangqin	MOL002932	Panicolin	NCOA1
Huangqin	MOL002933	5,7,4'-Trihydroxy-8-methoxyflavone	NOS2
Huangqin	MOL002933	5,7,4'-Trihydroxy-8-methoxyflavone	PTGS1
Huangqin	MOL002933	5,7,4'-Trihydroxy-8-methoxyflavone	ESR1
Huangqin	MOL002933	5,7,4'-Trihydroxy-8-methoxyflavone	AR
Huangqin	MOL002933	5,7,4'-Trihydroxy-8-methoxyflavone	PPARG
Huangqin	MOL002933	5,7,4'-Trihydroxy-8-methoxyflavone	PTGS2
Huangqin	MOL002933	5,7,4'-Trihydroxy-8-methoxyflavone	DPP4
Huangqin	MOL002933	5,7,4'-Trihydroxy-8-methoxyflavone	PYGM
Huangqin	MOL002933	5,7,4'-Trihydroxy-8-methoxyflavone	MAPK14
Huangqin	MOL002933	5,7,4'-Trihydroxy-8-methoxyflavone	GSK3B
Huangqin	MOL002933	5,7,4'-Trihydroxy-8-methoxyflavone	HSP90AA2P
Huangqin	MOL002933	5,7,4'-Trihydroxy-8-methoxyflavone	CDK2
Huangqin	MOL002933	5,7,4'-Trihydroxy-8-methoxyflavone	CHEK1
Huangqin	MOL002933	5,7,4'-Trihydroxy-8-methoxyflavone	PRSS1
Huangqin	MOL002933	5,7,4'-Trihydroxy-8-methoxyflavone	NCOA2
Huangqin	MOL002933	5,7,4'-Trihydroxy-8-methoxyflavone	CALML3
Huangqin	MOL002934	NEOBAICALEIN	NOS2
Huangqin	MOL002934	NEOBAICALEIN	KCNH2
Huangqin	MOL002934	NEOBAICALEIN	ESR1
Huangqin	MOL002934	NEOBAICALEIN	AR
Huangqin	MOL002934	NEOBAICALEIN	SCN5A
Huangqin	MOL002934	NEOBAICALEIN	PPARG
Huangqin	MOL002934	NEOBAICALEIN	PTGS2
Huangqin	MOL002934	NEOBAICALEIN	F7
Huangqin	MOL002934	NEOBAICALEIN	ESR2
Huangqin	MOL002934	NEOBAICALEIN	DPP4
Huangqin	MOL002934	NEOBAICALEIN	PYGM
Huangqin	MOL002934	NEOBAICALEIN	GSK3B
Huangqin	MOL002934	NEOBAICALEIN	HSP90AA2P
Huangqin	MOL002934	NEOBAICALEIN	CHEK1
Huangqin	MOL002934	NEOBAICALEIN	PRSS1
Huangqin	MOL002934	NEOBAICALEIN	NCOA2
Huangqin	MOL002934	NEOBAICALEIN	CALML3
Huangqin	MOL002937	DIHYDROOROXYLIN	PTGS1
Huangqin	MOL002937	DIHYDROOROXYLIN	SCN5A
Huangqin	MOL002937	DIHYDROOROXYLIN	PTGS2
Huangqin	MOL002937	DIHYDROOROXYLIN	RXRA
Huangqin	MOL002937	DIHYDROOROXYLIN	ADRA1B
Huangqin	MOL002937	DIHYDROOROXYLIN	ADRB2
Huangqin	MOL002937	DIHYDROOROXYLIN	HSP90AA2P
Huangqin	MOL002937	DIHYDROOROXYLIN	CALML3
Huangqin	MOL002937	DIHYDROOROXYLIN	NCOA1
Huangqin	MOL000358	beta-sitosterol	PGR
Huangqin	MOL000358	beta-sitosterol	NCOA2
Huangqin	MOL000358	beta-sitosterol	PTGS1
Huangqin	MOL000358	beta-sitosterol	PTGS2
Huangqin	MOL000358	beta-sitosterol	HSP90AA2P
Huangqin	MOL000358	beta-sitosterol	KCNH2
Huangqin	MOL000358	beta-sitosterol	DRD1
Huangqin	MOL000358	beta-sitosterol	CHRM3
Huangqin	MOL000358	beta-sitosterol	CHRM1
Huangqin	MOL000358	beta-sitosterol	SCN5A
Huangqin	MOL000358	beta-sitosterol	CHRM4
Huangqin	MOL000358	beta-sitosterol	ADRA1A
Huangqin	MOL000358	beta-sitosterol	CHRM2
Huangqin	MOL000358	beta-sitosterol	ADRA1B
Huangqin	MOL000358	beta-sitosterol	ADRB2
Huangqin	MOL000358	beta-sitosterol	CHRNA2
Huangqin	MOL000358	beta-sitosterol	SLC6A4
Huangqin	MOL000358	beta-sitosterol	OPRM1
Huangqin	MOL000358	beta-sitosterol	GABRA1
Huangqin	MOL000358	beta-sitosterol	BCL2
Huangqin	MOL000358	beta-sitosterol	BAX
Huangqin	MOL000358	beta-sitosterol	CASP9
Huangqin	MOL000358	beta-sitosterol	JUN
Huangqin	MOL000358	beta-sitosterol	CASP3
Huangqin	MOL000358	beta-sitosterol	CASP8
Huangqin	MOL000358	beta-sitosterol	PRKCA
Huangqin	MOL000358	beta-sitosterol	PON1
Huangqin	MOL000358	beta-sitosterol	MAP2
Huangqin	MOL000359	sitosterol	PGR
Huangqin	MOL000359	sitosterol	NCOA2
Huangqin	MOL000359	sitosterol	NR3C2
Huangqin	MOL000525	Norwogonin	NOS2
Huangqin	MOL000525	Norwogonin	PTGS1
Huangqin	MOL000525	Norwogonin	AR
Huangqin	MOL000525	Norwogonin	PPARG
Huangqin	MOL000525	Norwogonin	PTGS2
Huangqin	MOL000525	Norwogonin	DPP4
Huangqin	MOL000525	Norwogonin	HSP90AA2P
Huangqin	MOL000525	Norwogonin	CDK2
Huangqin	MOL000525	Norwogonin	CHEK1
Huangqin	MOL000552	5,2'-Dihydroxy-6,7,8-trimethoxyflavone	NOS2
Huangqin	MOL000552	5,2'-Dihydroxy-6,7,8-trimethoxyflavone	PTGS1
Huangqin	MOL000552	5,2'-Dihydroxy-6,7,8-trimethoxyflavone	KCNH2
Huangqin	MOL000552	5,2'-Dihydroxy-6,7,8-trimethoxyflavone	AR
Huangqin	MOL000552	5,2'-Dihydroxy-6,7,8-trimethoxyflavone	SCN5A
Huangqin	MOL000552	5,2'-Dihydroxy-6,7,8-trimethoxyflavone	PTGS2
Huangqin	MOL000552	5,2'-Dihydroxy-6,7,8-trimethoxyflavone	F7
Huangqin	MOL000552	5,2'-Dihydroxy-6,7,8-trimethoxyflavone	ESR2
Huangqin	MOL000552	5,2'-Dihydroxy-6,7,8-trimethoxyflavone	DPP4
Huangqin	MOL000552	5,2'-Dihydroxy-6,7,8-trimethoxyflavone	PPARD
Huangqin	MOL000552	5,2'-Dihydroxy-6,7,8-trimethoxyflavone	HSP90AA2P
Huangqin	MOL000552	5,2'-Dihydroxy-6,7,8-trimethoxyflavone	PRSS1
Huangqin	MOL000552	5,2'-Dihydroxy-6,7,8-trimethoxyflavone	NCOA2
Huangqin	MOL000552	5,2'-Dihydroxy-6,7,8-trimethoxyflavone	CALML3
Huangqin	MOL000552	5,2'-Dihydroxy-6,7,8-trimethoxyflavone	KDR
Huangqin	MOL000552	5,2'-Dihydroxy-6,7,8-trimethoxyflavone	NCOA1
Huangqin	MOL000073	ent-Epicatechin	PTGS1
Huangqin	MOL000073	ent-Epicatechin	ESR1
Huangqin	MOL000073	ent-Epicatechin	PTGS2
Huangqin	MOL000073	ent-Epicatechin	HSP90AA2P
Huangqin	MOL000073	ent-Epicatechin	DPEP1
Huangqin	MOL000449	Stigmasterol	PGR
Huangqin	MOL000449	Stigmasterol	NR3C2
Huangqin	MOL000449	Stigmasterol	NCOA2
Huangqin	MOL000449	Stigmasterol	ADH1C
Huangqin	MOL000449	Stigmasterol	IGHG1
Huangqin	MOL000449	Stigmasterol	RXRA
Huangqin	MOL000449	Stigmasterol	NCOA1
Huangqin	MOL000449	Stigmasterol	PTGS1
Huangqin	MOL000449	Stigmasterol	PTGS2
Huangqin	MOL000449	Stigmasterol	ADRA2A
Huangqin	MOL000449	Stigmasterol	SLC6A2
Huangqin	MOL000449	Stigmasterol	SLC6A3
Huangqin	MOL000449	Stigmasterol	ADRB2
Huangqin	MOL000449	Stigmasterol	AKR1B1
Huangqin	MOL000449	Stigmasterol	PLAU
Huangqin	MOL000449	Stigmasterol	LTA4H
Huangqin	MOL000449	Stigmasterol	MAOB
Huangqin	MOL000449	Stigmasterol	MAOA
Huangqin	MOL000449	Stigmasterol	CTRB1
Huangqin	MOL000449	Stigmasterol	CHRM3
Huangqin	MOL000449	Stigmasterol	CHRM1
Huangqin	MOL000449	Stigmasterol	ADRB1
Huangqin	MOL000449	Stigmasterol	SCN5A
Huangqin	MOL000449	Stigmasterol	ADRA1A
Huangqin	MOL000449	Stigmasterol	CHRM2
Huangqin	MOL000449	Stigmasterol	ADRA1B
Huangqin	MOL000449	Stigmasterol	GABRA1
Huangqin	MOL001458	coptisine	NOS2
Huangqin	MOL001458	coptisine	PTGS1
Huangqin	MOL001458	coptisine	KCNH2
Huangqin	MOL001458	coptisine	ESR1
Huangqin	MOL001458	coptisine	AR
Huangqin	MOL001458	coptisine	SCN5A
Huangqin	MOL001458	coptisine	PTGS2
Huangqin	MOL001458	coptisine	PRSS1
Huangqin	MOL001490	bis[(2S)-2-ethylhexyl] benzene-1,2-dicarboxylate	SCN5A
Huangqin	MOL002879	Diop	SCN5A
Huangqin	MOL002879	Diop	ADRB2
Huangqin	MOL002879	Diop	CHRM3
Huangqin	MOL002897	epiberberine	NOS2
Huangqin	MOL002897	epiberberine	KCNH2
Huangqin	MOL002897	epiberberine	ESR1
Huangqin	MOL002897	epiberberine	AR
Huangqin	MOL002897	epiberberine	PTGS2
Huangqin	MOL002897	epiberberine	RXRA
Huangqin	MOL002897	epiberberine	PRSS1
Huangqin	MOL002897	epiberberine	NCOA2
Huangqin	MOL002897	epiberberine	PDE10A
Huangqin	MOL008206	Moslosooflavone	NOS2
Huangqin	MOL008206	Moslosooflavone	PTGS1
Huangqin	MOL008206	Moslosooflavone	AR
Huangqin	MOL008206	Moslosooflavone	SCN5A
Huangqin	MOL008206	Moslosooflavone	PPARG
Huangqin	MOL008206	Moslosooflavone	PTGS2
Huangqin	MOL008206	Moslosooflavone	RXRA
Huangqin	MOL008206	Moslosooflavone	ESR2
Huangqin	MOL008206	Moslosooflavone	GABRA1
Huangqin	MOL008206	Moslosooflavone	DPP4
Huangqin	MOL008206	Moslosooflavone	MAPK14
Huangqin	MOL008206	Moslosooflavone	GSK3B
Huangqin	MOL008206	Moslosooflavone	HSP90AA2P
Huangqin	MOL008206	Moslosooflavone	CDK2
Huangqin	MOL008206	Moslosooflavone	CHEK1
Huangqin	MOL008206	Moslosooflavone	PRSS1
Huangqin	MOL008206	Moslosooflavone	NCOA1
Huangqin	MOL008206	Moslosooflavone	CALML3
Huangqin	MOL008206	Moslosooflavone	ADRA1B
Huangqin	MOL008206	Moslosooflavone	ADRB2
Huangqin	MOL010415	11,13-Eicosadienoic acid, methyl ester	NCOA2
Huangqin	MOL012245	5,7,4'-trihydroxy-6-methoxyflavanone	PTGS1
Huangqin	MOL012245	5,7,4'-trihydroxy-6-methoxyflavanone	PTGS2
Huangqin	MOL012245	5,7,4'-trihydroxy-6-methoxyflavanone	CA2
Huangqin	MOL012245	5,7,4'-trihydroxy-6-methoxyflavanone	HSP90AA2P
Huangqin	MOL012245	5,7,4'-trihydroxy-6-methoxyflavanone	CALML3
Huangqin	MOL012246	5,7,4'-trihydroxy-8-methoxyflavanone	PTGS1
Huangqin	MOL012246	5,7,4'-trihydroxy-8-methoxyflavanone	PTGS2
Huangqin	MOL012246	5,7,4'-trihydroxy-8-methoxyflavanone	CA2
Huangqin	MOL012246	5,7,4'-trihydroxy-8-methoxyflavanone	HSP90AA2P
Huangqin	MOL012266	rivularin	NOS2
Huangqin	MOL012266	rivularin	PTGS1
Huangqin	MOL012266	rivularin	KCNH2
Huangqin	MOL012266	rivularin	AR
Huangqin	MOL012266	rivularin	SCN5A
Huangqin	MOL012266	rivularin	PTGS2
Huangqin	MOL012266	rivularin	CA2
Huangqin	MOL012266	rivularin	F7
Huangqin	MOL012266	rivularin	KDR
Huangqin	MOL012266	rivularin	RXRA
Huangqin	MOL012266	rivularin	ESR2
Huangqin	MOL012266	rivularin	DPP4
Huangqin	MOL012266	rivularin	HSP90AA2P
Huangqin	MOL012266	rivularin	PRSS1
Huangqin	MOL012266	rivularin	NCOA2
Huangqin	MOL012266	rivularin	NCOA1
Huangqin	MOL012266	rivularin	CALML3
